# Supplementary material for: Characterisation of two Toxoplasma PROPPINs homologous to Atg18/WIPI suggests they have evolved distinct specialised functions
Source: PLoS One. 2018 Apr 16;13(4):e0195921. doi: 10.1371/journal.pone.0195921 (PMC5901921; doi:10.1371/journal.pone.0195921)
Supplement: S1 Table — (XLSX) [file pone.0195921.s007.xlsx]

## Sheet: Feuil1
					Name	Sequence
					ML841	ATGTTCCGTGGTCGCATGT
					ML842	TTCATGTTGTTGGGAATCCAC
					ML1041	CGGATCATTTGAAAACATCGTGAGGCTGG
					ML1111	TACTTCCAATCCAATTTAATGCTCGTGAACAGGGACAGGGCG
					ML1112	TCCTCCACTTCCAATTTTAGCAAACGCTTCCAGACGCTCTGC
					ML1250	TGTGTACGTACACGCGCC
					ML1399	GCGCAGATCTATGAGTCGTCAACGGATTCGTGAAACGC
					ML1400	GCGCGCGGCCGCGAAGCGAACAACACGCACATCATTTTCCAG
					ML1444	GAACAAGTCAATCATCCGGATTTTCCTGGC
					ML1445	CGTGTGGATGATGTTGAATGGTCGCATTTG
					ML1476	CAGCGTAGTCCGGGACGTCGTAC
					ML1496	GCGCAGATCTATGAGGCGTCTCTTTGTCTCCTCGG
					ML1497	GCGCGCGGCCGCGTCTCTGTCTCGTTGCCTTGCTCGC
					ML1643	GCGCAGATCTATGAGGCGTCTCTTTGTCTCCTCGGTTC
					ML1644	GCGCCCTAGGAAACGCTTCCAGACGCTCTGCATGCAG
					ML1671	GCGCAGATCTATGAGTCGTCAACGGATTCGTGAAACG
					ML1672	GCGCCCTAGGCATGACGATTTGCCAATCGTCACCC
					ML2293	CTGCTTCACGAACTGACCACAGGAACGCATAGTTAC
					ML2294	GTAACTATGCGTTCCTGTGGTCAGTTCGTGAAGCAG
					ML2295	CCTCTTGGAGTTCACCACAGGGAGCAATCCTGCGCG
					ML2296	CGCGCAGGATTGCTCCCTGTGGTGAACTCCAAGAGG
					ML2488	TACTTCCAATCCAATTTAATGCTTCGCGACACTGACTGGTCAG
					ML2489	TCCTCCACTTCCAATTTTAGCCATGACGATTTGCCAATCGTCACC
					ML2766	AAGTTGAGTCCACACAGCATTCCGGG
					ML2767	AAAACCCGGAATGCTGTGTGGACTCA
					ML2770	CCAGAGCAAACATGAGTCGTCAACGGATTCGGAAGATCCGATCTTGCTGC
					ML2771	TCGGAAACCTCCTGTCACATGACGATTTGCCGGATCGATCCCCCGGTTTG
					ML3109	TTCTGTCGCCGGCCTTC
					ML3110	GCAAACGTCTCTGCACC
					ML3111	CAGTAATCCGTGTCTTC
					ML3223	AAGTGTGTCGCCGGCCTTCACCATG
					ML3224	AAAACATGGTGAAGGCCGGCGACAC
					ML3225	AAGTGCTTCGCTTCGACCCCCTCAG
					ML3226	AAAACTGAGGGGGTCGAAGCGAAGC
					ML3245	ACTGGGGATTTCCTCTTGGAG
					ML3246	TTCTCGCGAGCGTTTCTGCTC
					ML3270	ACATATGTTTGGGTCGGGAG
					ML3271	AATGATCTCGTTCCCGGCCTG
					ML3350	CCTCCTCTCTGGCGTTCGTTTCTTTCTGTCGCCGGCCTTCCTGCATTGGGTGCGGTTGG
					ML3352	GCTTCCAGACGCTCTGCATGCAGTTTCGTCATTGCGCCGCGCAAGAATTGTGTTAACCG
